# Supplementary material for: Periodic outburst floods from an ice-dammed lake in East Greenland
Source: Sci Rep. 2017 Aug 30;7:9966. doi: 10.1038/s41598-017-07960-9 (PMC5577127; doi:10.1038/s41598-017-07960-9)
Supplement: Supplementary file 2 — Supplementary Dataset [file 41598_2017_7960_MOESM2_ESM.xlsx]

## Sheet: Sheet1
Title: Periodic outburst floods from an ice-dammed lake in East Greenland.
Authors: Aslak Grinsted1*, Christine S. Hvidberg1,
Néstor Campos2, Dorthe Dahl-Jensen1.
Affiliations:
1 Centre for Ice and Climate, Niels Bohr Institute, University of Copenhagen, Juliane Maries Vej 30, DK-2100 Copenhagen, Denmark.
2 Research Group of High Mountain Physical Geography, Complutense University of Madrid, 28040 Madrid, Spain.
*Correspondence to: ag@glaciology.net
Supplementary dataset 1: Shore line derived levels of Catalina Lake and source of imagery.
NaN's may appear when image quality inhibits an estimate.
Sat	SceneID	Resolution	Date	LakeLevel (m)
CORONA KH-4A	DS1034-1074DF022	4	1966-06-26	689; 705	*The two estimates are found using two different georeferencing methods.
Landsat 1	LM12470101972247GMD05	60	1972-09-03	601
Landsat 1	LM12460101972282AAA04	60	1972-10-08	608
Landsat 1	LM12490091973207AAA05	60	1973-07-26	619
Landsat 1	LM12460101973294AAA04	60	1973-10-21	630
Hexagon KH-9	DZB1210-500013L008001	4	1975-06-10	646
Landsat 5	LT52270101985079KIS00	30	1985-03-20	700
Landsat 5	LT52280101985086KIS00	30	1985-03-27	705
Landsat 5	LT52290101985093KIS00	30	1985-04-03	709
Landsat 5	LT52270101985111KIS00	30	1985-04-21	699
Landsat 5	LT52280101985118KIS00	30	1985-04-28	706
Landsat 5	LT52290101985125KIS00	30	1985-05-05	703
Landsat 5	LT52280101985134KIS00	30	1985-05-14	702
Landsat 5	LT52290101985141KIS00	30	1985-05-21	707
Landsat 5	LT52280101985150KIS00	30	1985-05-30	701
Landsat 5	LT52270101985159KIS00	30	1985-06-08	703
Landsat 5	LT52280101985166KIS00	30	1985-06-15	703
Landsat 5	LT52290101985173KIS00	30	1985-06-22	NaN
Landsat 5	LT52270101985175KIS00	30	1985-06-24	701
Landsat 5	LT52280101985198KIS03	30	1985-07-17	711
Landsat 5	LT52290101985205KIS03	30	1985-07-24	715
Landsat 5	LT52280101985214KIS04	30	1985-08-02	NaN
Landsat 5	LT52270101985223XXX03	30	1985-08-11	706
Landsat 5	LT52280101985230KIS00	30	1985-08-18	713
Landsat 5	LT52290101985237KIS00	30	1985-08-25	704
Landsat 5	LT52280101985246KIS00	30	1985-09-03	705
Landsat 5	LT52290101985253KIS00	30	1985-09-10	709
Landsat 5	LT52270101985255KIS00	30	1985-09-12	702
Landsat 5	LT52290101985269KIS00	30	1985-09-26	NaN
Landsat 5	LT52270101985271KIS00	30	1985-09-28	700
Landsat 5	LT52290101986096KIS00	30	1986-04-06	708
Landsat 5	LT52270101986098KIS00	30	1986-04-08	706
Landsat 5	LT52280101986105KIS00	30	1986-04-15	713
Landsat 5	LT52280101986153KIS00	30	1986-06-02	711
Landsat 5	LT52280101986169KIS00	30	1986-06-18	706
Landsat 5	LT52290101986176KIS00	30	1986-06-25	NaN
Landsat 5	LT52280101986185KIS00	30	1986-07-04	NaN
Landsat 5	LT52290101986192XXX05	30	1986-07-11	708
Landsat 5	LT52270101986194KIS00	30	1986-07-13	707
Landsat 5	LT52280101986201KIS00	30	1986-07-20	716
Landsat 5	LT52290101986208KIS00	30	1986-07-27	712
Landsat 5	LT52270101986210KIS00	30	1986-07-29	707
Landsat 5	LT52270101986226XXX04	30	1986-08-14	709
Landsat 5	LT52290101986240XXX03	30	1986-08-28	714
Landsat 5	LT52280101986249XXX03	30	1986-09-06	708
Landsat 5	LT52290101986256KIS02	30	1986-09-13	708
Landsat 5	LT52270101986258XXX04	30	1986-09-15	NaN
Landsat 5	LT52290101986272KIS00	30	1986-09-29	NaN
Landsat 5	LT52280101987092KIS00	30	1987-04-02	715
Landsat 5	LT52290101987115KIS00	30	1987-04-25	719
Landsat 5	LT52270101987117KIS00	30	1987-04-27	712
Landsat 5	LT52290101987131KIS00	30	1987-05-11	NaN
Landsat 5	LT52270101987133KIS00	30	1987-05-13	711
Landsat 5	LT52280101987140KIS00	30	1987-05-20	723
Landsat 5	LT52290101987147KIS00	30	1987-05-27	720
Landsat 5	LT52270101987149KIS00	30	1987-05-29	712
Landsat 5	LT52280101987156KIS00	30	1987-06-05	716
Landsat 5	LT52290101987163KIS00	30	1987-06-12	712
Landsat 5	LT52280101987172KIS00	30	1987-06-21	703
Landsat 5	LT52290101987179KIS00	30	1987-06-28	NaN
Landsat 5	LT52270101987181KIS00	30	1987-06-30	NaN
Landsat 5	LT52280101987188KIS00	30	1987-07-07	NaN
Landsat 5	LT52280101987204KIS00	30	1987-07-23	NaN
Landsat 5	LT52290101987211KIS00	30	1987-07-30	722
Landsat 5	LT52280101987220KIS00	30	1987-08-08	714
Landsat 5	LT52290101987227KIS00	30	1987-08-15	715
Landsat 5	LT52270101987229KIS00	30	1987-08-17	717
Landsat 5	LT52290101987243KIS00	30	1987-08-31	711
Landsat 5	LT52270101987245KIS00	30	1987-09-02	715
Landsat 5	LT52270101987261KIS00	30	1987-09-18	718
Landsat 5	LT52280101987268KIS00	30	1987-09-25	NaN
Landsat 5	LT52290101988086KIS00	30	1988-03-26	725
Landsat 5	LT52280101988095KIS00	30	1988-04-04	718
Landsat 5	LT52290101988102KIS00	30	1988-04-11	725
Landsat 5	LT52280101988111KIS00	30	1988-04-20	725
Landsat 5	LT52290101988118KIS00	30	1988-04-27	723
Landsat 5	LT52270101988120KIS00	30	1988-04-29	716
Landsat 5	LT52290101988134KIS00	30	1988-05-13	727
Landsat 5	LT52280101988143KIS00	30	1988-05-22	729
Landsat 5	LT52290101988150KIS00	30	1988-05-29	723
Landsat 5	LT52270101988152KIS00	30	1988-05-31	718
Landsat 5	LT52280101988159KIS00	30	1988-06-07	NaN
Landsat 5	LT52270101988168KIS00	30	1988-06-16	727
Landsat 5	LT52290101988182KIS00	30	1988-06-30	721
Landsat 5	LT52270101988184KIS00	30	1988-07-02	727
Landsat 5	LT52280101988191KIS00	30	1988-07-09	722
Landsat 5	LT52290101988198KIS00	30	1988-07-16	730
Landsat 5	LT52270101988232KIS00	30	1988-08-19	731
Landsat 5	LT52290101988246KIS00	30	1988-09-02	727
Landsat 5	LT52270101988264KIS00	30	1988-09-20	NaN
Landsat 5	LT52280101988271KIS00	30	1988-09-27	724
Landsat 5	LT52290101988278KIS00	30	1988-10-04	721
Landsat 5	LT52270101988280KIS00	30	1988-10-06	728
Landsat 5	LT52270101989074KIS00	30	1989-03-15	583
Landsat 5	LT52280101989081KIS00	30	1989-03-22	593
Landsat 5	LT52280101989113KIS00	30	1989-04-23	585
Landsat 5	LT52270101989122KIS00	30	1989-05-02	590
Landsat 5	LT52280101989129KIS00	30	1989-05-09	NaN
Landsat 5	LT52290101989136KIS00	30	1989-05-16	586
Landsat 5	LT52270101989138KIS01	30	1989-05-18	593
Landsat 5	LT52290101989152KIS00	30	1989-06-01	586
Landsat 5	LT52280101989161KIS00	30	1989-06-10	581
Landsat 5	LT52290101989168KIS00	30	1989-06-17	578
Landsat 5	LT52270101989170KIS00	30	1989-06-19	583
Landsat 5	LT52280101989177KIS00	30	1989-06-26	591
Landsat 5	LT52270101989186KIS00	30	1989-07-05	588
Landsat 5	LT52270101989218KIS00	30	1989-08-06	605
Landsat 5	LT52280101989257KIS00	30	1989-09-14	615
Landsat 5	LT52270101989266KIS00	30	1989-09-23	609
Landsat 5	LT52280101989273KIS00	30	1989-09-30	NaN
Landsat 5	LT52290101990059KIS00	30	1990-02-28	604
Landsat 5	LT52280101990068KIS00	30	1990-03-09	620
Landsat 5	LT52290101990091KIS00	30	1990-04-01	615
Landsat 5	LT52270101990093KIS00	30	1990-04-03	612
Landsat 5	LT52280101990100KIS00	30	1990-04-10	614
Landsat 5	LT52290101990107KIS00	30	1990-04-17	609
Landsat 5	LT52280101990116KIS00	30	1990-04-26	613
Landsat 5	LT52290101990123KIS00	30	1990-05-03	608
Landsat 5	LT52270101990125KIS00	30	1990-05-05	613
Landsat 5	LT52280101990132KIS00	30	1990-05-12	NaN
Landsat 5	LT52290101990155KIS00	30	1990-06-04	NaN
Landsat 5	LT52290101990171KIS00	30	1990-06-20	608
Landsat 5	LT52270101990173KIS00	30	1990-06-22	609
Landsat 5	LT52280101990180KIS00	30	1990-06-29	609
Landsat 5	LT52270101990189KIS00	30	1990-07-08	NaN
Landsat 5	LT52270101990205KIS00	30	1990-07-24	618
Landsat 5	LT52280101990212KIS00	30	1990-07-31	612
Landsat 5	LT52290101990219KIS00	30	1990-08-07	614
Landsat 5	LT52270101990237KIS00	30	1990-08-25	NaN
Landsat 5	LT52280101990260KIS00	30	1990-09-17	626
Landsat 5	LT52270101990269KIS00	30	1990-09-26	NaN
Landsat 5	LT52290101990283KIS00	30	1990-10-10	631
Landsat 5	LT52270101990285KIS00	30	1990-10-12	626
Landsat 5	LT52270101994136KIS00	30	1994-05-16	655
Landsat 5	LT52280101994143KIS00	30	1994-05-23	656
Landsat 5	LT52270101994152KIS00	30	1994-06-01	NaN
Landsat 5	LT52280101994159KIS00	30	1994-06-08	658
Landsat 5	LT52290101994166KIS00	30	1994-06-15	657
Landsat 5	LT52270101994168KIS00	30	1994-06-17	NaN
Landsat 5	LT52290101994182KIS00	30	1994-07-01	659
Landsat 5	LT52270101994184KIS00	30	1994-07-03	658
Landsat 5	LT52300101994189KIS00	30	1994-07-08	657
Landsat 5	LT52290101994198KIS00	30	1994-07-17	655
Landsat 5	LT52270101994200KIS00	30	1994-07-19	660
Landsat 5	LT52300101994205KIS00	30	1994-07-24	661
Landsat 5	LT52290101994214KIS00	30	1994-08-02	655
Landsat 5	LT52270101994216KIS00	30	1994-08-04	656
Landsat 5	LT52300101994221KIS00	30	1994-08-09	658
Landsat 5	LT52280101994223KIS00	30	1994-08-11	NaN
Landsat 5	LT52270101994232KIS00	30	1994-08-20	660
Landsat 5	LT52280101994239KIS00	30	1994-08-27	NaN
Landsat 5	LT52300101994253KIS00	30	1994-09-10	660
Landsat 5	LT52280101994255KIS00	30	1994-09-12	661
Landsat 5	LT52290101994262KIS00	30	1994-09-19	661
Landsat 5	LT52300101994269KIS00	30	1994-09-26	NaN
Landsat 5	LT52270101997256KIS00	30	1997-09-13	NaN
Landsat 5	LT52280101997263KIS00	30	1997-09-20	683
Landsat 5	LT52280101997279KIS00	30	1997-10-06	686
Landsat 5	LT52270101997288KIS00	30	1997-10-15	678
Landsat 5	LT52280101998090KIS00	30	1998-03-31	NaN
Landsat 5	LT52290101998097KIS00	30	1998-04-07	687
Landsat 5	LT52270101998099KIS00	30	1998-04-09	682
Landsat 5	LT52280101998106KIS00	30	1998-04-16	NaN
Landsat 5	LT52290101998113KIS00	30	1998-04-23	NaN
Landsat 5	LT52270101998115KIS00	30	1998-04-25	683
Landsat 5	LT52280101998122KIS00	30	1998-05-02	NaN
Landsat 5	LT52280101998138KIS00	30	1998-05-18	683
Landsat 5	LT52270101998147KIS00	30	1998-05-27	686
Landsat 5	LT52290101998161KIS00	30	1998-06-10	689
Landsat 5	LT52280101998170KIS00	30	1998-06-19	689
Landsat 5	LT52290101998177KIS00	30	1998-06-26	685
Landsat 5	LT52270101998179KIS00	30	1998-06-28	687
Landsat 5	LT52280101998186KIS00	30	1998-07-05	NaN
Landsat 5	LT52270101998195KIS00	30	1998-07-14	690
Landsat 5	LT52280101998202KIS00	30	1998-07-21	694
Landsat 5	LT52290101998209KIS00	30	1998-07-28	685
Landsat 5	LT52270101998211KIS00	30	1998-07-30	NaN
Landsat 5	LT52290101998225KIS00	30	1998-08-13	NaN
Landsat 5	LT52280101998250KIS00	30	1998-09-07	682
Landsat 5	LT52290101998257KIS00	30	1998-09-14	691
Landsat 5	LT52290101998273KIS00	30	1998-09-30	NaN
Landsat 5	LT52270101998275KIS00	30	1998-10-02	695
Landsat 7	LE72290101999220SGS01	15	1999-08-08	703
Landsat 7	LE72290101999236KIS00	15	1999-08-24	701
Landsat 7	LE72290102000047KIS01	15	2000-02-16	698
Landsat 7	LE72290102000095EDC00	15	2000-04-04	701
Landsat 7	LE72290102000111SGS00	15	2000-04-20	699
Landsat 7	LE72290102000127KIS00	15	2000-05-06	703
Landsat 7	LE72290102000159SGS00	15	2000-06-07	703
Landsat 7	LE72290102000191KIS00	15	2000-07-09	706
Landsat 7	LE72290102000207KIS00	15	2000-07-25	709
ASTER	AST_L1T_00307272000135935	15	2000-07-27	706
Landsat 7	LE72290102000223SGS00	15	2000-08-10	710
Landsat 7	LE72280102000232SGS00	15	2000-08-19	710
Landsat 7	LE72290102001097SGS00	15	2001-04-07	706
Landsat 7	LE72290102001177SGS00	15	2001-06-26	710
Landsat 7	LE72290102001193SGS00	15	2001-07-12	712
Landsat 7	LE72290102001289SGS00	15	2001-10-16	707
Landsat 7	LE72290102002068SGS00	15	2002-03-09	713
Landsat 7	LE72290102002132SGS00	15	2002-05-12	713
Landsat 7	LE72290102002148SGS00	15	2002-05-28	711
Landsat 7	LE72290102002164SGS00	15	2002-06-13	715
ASTER	AST_L1T_00306252002222835	15	2002-06-25	706
Landsat 7	LE72280102002189SGS01	15	2002-07-08	721
Landsat 7	LE72290102002228SGS00	15	2002-08-16	723
Landsat 7	LE72290102002260SGS01	15	2002-09-17	727
Landsat 7	LE72290102003103EDC00	15	2003-04-13	720
Landsat 7	LE72290102003119ASN00	15	2003-04-29	722
Landsat 7	LE72290102003135EDC00	15	2003-05-15	720
Landsat 7	LE72290102003151EDC00	15	2003-05-31	722
Landsat 7	LE72290102003199ASN01	15	2003-07-18	728
Landsat 7	LE72300102003206EDC01	15	2003-07-25	NaN
Landsat 7	LE72280102003208EDC01	15	2003-07-27	NaN
ASTER	AST_L1T_00308052003134404	15	2003-08-05	731
Landsat 7	LE72280102003224EDC01	15	2003-08-12	731
Landsat 7	LE72300102003238EDC01	15	2003-08-26	NaN
Landsat 7	LE72280102003240EDC02	15	2003-08-28	725
Landsat 7	LE72280102003272EDC01	15	2003-09-29	725
Landsat 7	LE72290102004138EDC02	15	2004-05-17	595
Landsat 7	LE72300102004145EDC02	15	2004-05-24	590
Landsat 7	LE72280102004147EDC02	15	2004-05-26	591
Landsat 7	LE72290102004154EDC01	15	2004-06-02	580
ASTER	AST_L1T_00306072004222056	15	2004-06-07	596
Landsat 7	LE72280102004163EDC01	15	2004-06-11	583
Landsat 7	LE72300102004177EDC01	15	2004-06-25	NaN
Landsat 7	LE72280102004179EDC01	15	2004-06-27	593
Landsat 7	LE72290102004218EDC01	15	2004-08-05	617
Landsat 7	LE72290102004234EDC02	15	2004-08-21	615
Landsat 7	LE72290102004250EDC02	15	2004-09-06	626
Landsat 7	LE72290102004266EDC02	15	2004-09-22	626
Landsat 7	LE72290102005140EDC00	15	2005-05-20	624
Landsat 7	LE72290102005156EDC00	15	2005-06-05	NaN
ASTER	AST_L1T_00306072005134407	15	2005-06-07	623
ASTER	AST_L1T_00306142005135019	15	2005-06-14	623
ASTER	AST_L1T_00307252005134421	15	2005-07-25	634
Landsat 7	LE72290102005236EDC00	15	2005-08-24	635
Landsat 7	LE72290102005252EDC00	15	2005-09-09	633
Landsat 7	LE72290102006079EDC00	15	2006-03-20	635
Landsat 7	LE72290102006111EDC01	15	2006-04-21	639
Landsat 7	LE72290102006127EDC00	15	2006-05-07	636
Landsat 7	LE72290102006143EDC00	15	2006-05-23	638
Landsat 7	LE72290102006159EDC00	15	2006-06-08	637
Landsat 5	LT52280102006160KIS00	30	2006-06-09	NaN
Landsat 5	LT52290102006167KIS00	30	2006-06-16	NaN
Landsat 7	LE72290102006175EDC00	15	2006-06-24	637
Landsat 5	LT52280102006176KIS00	30	2006-06-25	NaN
ASTER	AST_L1T_00306262006134436	15	2006-06-26	638
Landsat 7	LE72290102006191EDC00	15	2006-07-10	637
Landsat 5	LT52290102006199KIS00	30	2006-07-18	NaN
Landsat 7	LE72290102006207EDC00	15	2006-07-26	638
Landsat 5	LT52290102006215KIS00	30	2006-08-03	NaN
Landsat 5	LT52280102006224KIS00	30	2006-08-12	NaN
Landsat 7	LE72290102006239EDC00	15	2006-08-27	658
Landsat 7	LE72290102006271EDC00	15	2006-09-28	653
ASTER	AST_L1T_00304102007134513	15	2007-04-10	659
Landsat 7	LE72290102007130EDC00	15	2007-05-10	655
ASTER	AST_L1T_00305122007134455	15	2007-05-12	659
Landsat 7	LE72290102007162EDC00	15	2007-06-11	655
Landsat 7	LE72290102007178EDC00	15	2007-06-27	657
Landsat 7	LE72290102007194EDC00	15	2007-07-13	662
Landsat 7	LE72290102007210EDC00	15	2007-07-29	665
Landsat 7	LE72290102007242EDC00	15	2007-08-30	660
Landsat 7	LE72290102007258EDC00	15	2007-09-15	669
Landsat 7	LE72290102008117EDC00	15	2008-04-26	664
Landsat 7	LE72290102008133EDC00	15	2008-05-12	663
Landsat 7	LE72290102008149EDC00	15	2008-05-28	664
Landsat 7	LE72290102008197EDC00	15	2008-07-15	671
ASTER	AST_L1T_00308022008134514	15	2008-08-02	676
Landsat 7	LE72290102009103EDC00	15	2009-04-13	671
Landsat 7	LE72290102009135EDC00	15	2009-05-15	671
Landsat 7	LE72290102009135EDC00	15	2009-05-15	671
Landsat 7	LE72290102009151EDC00	15	2009-05-31	671
Landsat 5	LT52290102009159KIS00	30	2009-06-08	NaN
Landsat 7	LE72290102009167EDC00	15	2009-06-16	671
Landsat 5	LT52280102009168KIS01	30	2009-06-17	NaN
Landsat 5	LT52290102009175KIS00	30	2009-06-24	NaN
Landsat 5	LT52290102009191KIS00	30	2009-07-10	NaN
Landsat 7	LE72290102009199EDC00	15	2009-07-18	679
Landsat 5	LT52280102009200KIS01	30	2009-07-19	NaN
ASTER	AST_L1T_00307202009134513	15	2009-07-20	681
Landsat 5	LT52290102009207KIS01	30	2009-07-26	NaN
Landsat 5	LT52290102009223KIS01	30	2009-08-11	NaN
Landsat 7	LE72290102009231EDC00	15	2009-08-19	678
Landsat 7	LE72290102009247EDC00	15	2009-09-04	683
Landsat 5	LT52280102009248KIS01	30	2009-09-05	NaN
Landsat 5	LT52290102009255KIS01	30	2009-09-12	NaN
Landsat 7	LE72290102010090EDC00	15	2010-03-31	678
Landsat 7	LE72290102010106EDC00	15	2010-04-16	679
Landsat 7	LE72290102010154EDC00	15	2010-06-03	679
Landsat 7	LE72290102010186EDC00	15	2010-07-05	684
Landsat 7	LE72290102010202EDC00	15	2010-07-21	686
Landsat 7	LE72290102010218ASN00	15	2010-08-06	689
Landsat 7	LE72290102010234ASN00	15	2010-08-22	696
Landsat 7	LE72290102011077EDC00	15	2011-03-18	693
Landsat 7	LE72290102011093EDC00	15	2011-04-03	692
Landsat 7	LE72290102011109EDC00	15	2011-04-19	692
Landsat 7	LE72290102011125EDC00	15	2011-05-05	693
Landsat 7	LE72290102011157EDC00	15	2011-06-06	693
Landsat 7	LE72280102011182EDC00	15	2011-07-01	695
Landsat 7	LE72300102011196EDC00	15	2011-07-15	698
Landsat 7	LE72290102011205EDC00	15	2011-07-24	701
Landsat 7	LE72300102011212EDC00	15	2011-07-31	703
Landsat 7	LE72290102011221EDC00	15	2011-08-09	702
Landsat 7	LE72280102011230ASN00	15	2011-08-18	704
Landsat 7	LE72300102011244EDC00	15	2011-09-01	NaN
Landsat 7	LE72290102011253EDC00	15	2011-09-10	705	704
Landsat 7	LE72300102011260EDC00	15	2011-09-17	707
Landsat 7	LE72290102011269ASN00	15	2011-09-26	702
Landsat 7	LE72300102012087EDC03	15	2012-03-27	564
Landsat 7	LE72280102012089ASN00	15	2012-03-29	564
Landsat 7	LE72300102012103EDC00	15	2012-04-12	568
Landsat 7	LE72280102012105EDC00	15	2012-04-14	564
Landsat 7	LE72290102012112EDC00	15	2012-04-21	563
Landsat 7	LE72300102012119EDC00	15	2012-04-28	567
Landsat 7	LE72290102012128EDC00	15	2012-05-07	559
Landsat 7	LE72300102012135EDC00	15	2012-05-14	559
Landsat 7	LE72290102012144EDC00	15	2012-05-23	554
Landsat 7	LE72280102012153EDC00	15	2012-06-01	556
Landsat 7	LE72290102012160EDC00	15	2012-06-08	559
Landsat 7	LE72280102012169EDC00	15	2012-06-17	565
Landsat 7	LE72290102012176EDC00	15	2012-06-24	566
Landsat 7	LE72290102012192EDC00	15	2012-07-10	579
ASTER	AST_L1T_00307122012134450	15	2012-07-12	576
Landsat 7	LE72290102012208EDC00	15	2012-07-26	591
Landsat 7	LE72290102012224EDC00	15	2012-08-11	594
Landsat 7	LE72290102012224EDC00	15	2012-08-11	594
ASTER	AST_L1T_00308132012134439	15	2012-08-13	596
ASTER	AST_L1T_00308292012134447	15	2012-08-29	597
Landsat 7	LE72290102012256ASN00	15	2012-09-12	600
Landsat 7	LE72290102012272EDC00	15	2012-09-28	603
Landsat 8	LC82290102013106LGN01	15	2013-04-16	590
Landsat 7	LE72290102013114EDC00	15	2013-04-24	594
Landsat 7	LE72290102013130EDC00	15	2013-05-10	597
Landsat 7	LE72290102013162EDC00	15	2013-06-11	591
ASTER	AST_L1T_00307152013134457	15	2013-07-15	603
Landsat 7	LE72290102013210EDC00	15	2013-07-29	613
Landsat 8	LC82290102013234LGN00	15	2013-08-22	621
Landsat 8	LC82290102013250LGN00	15	2013-09-07	NaN
Landsat 7	LE72290102013258EDC00	15	2013-09-15	620
Landsat 8	LC82290102013266LGN00	15	2013-09-23	620
Landsat 8	LC82300102013273LGN00	15	2013-09-30	620
Landsat 7	LE72290102013274EDC00	15	2013-10-01	616
Landsat 8	LC82290102014045LGN00	15	2014-02-14	619
Landsat 8	LC82280102014054LGN00	15	2014-02-23	620
Landsat 8	LC82290102014061LGN00	15	2014-03-02	619
Landsat 8	LC82300102014068LGN00	15	2014-03-09	621
Landsat 8	LC82280102014086LGN00	15	2014-03-27	621
Landsat 8	LC82300102014100LGN00	15	2014-04-10	621
Landsat 8	LC82280102014102LGN00	15	2014-04-12	621
Landsat 8	LC82290102014109LGN00	15	2014-04-19	618
Landsat 8	LC82300102014116LGN00	15	2014-04-26	618
Landsat 8	LC82280102014118LGN00	15	2014-04-28	619
Landsat 8	LC82300102014132LGN00	15	2014-05-12	624
Landsat 8	LC82290102014157LGN00	15	2014-06-06	618
Landsat 8	LC82300102014164LGN00	15	2014-06-13	617
Landsat 8	LC82280102014166LGN00	15	2014-06-15	618
Landsat 8	LC82290102014173LGN00	15	2014-06-22	616
Landsat 8	LC82300102014180LGN00	15	2014-06-29	623
Landsat 8	LC82290102014205LGN00	15	2014-07-24	625
Landsat 8	LC82290102014221LGN00	15	2014-08-09	626
Landsat 8	LC82300102014228LGN00	15	2014-08-16	629
ASTER	AST_L1T_00308192014134524	15	2014-08-19	631
Landsat 8	LC82290102014237LGN00	15	2014-08-25	NaN
Landsat 8	LC82290102014253LGN00	15	2014-09-10	NaN
Landsat 8	LC82300102014260LGN00	15	2014-09-17	630
Landsat 8	LC82280102014262LGN00	15	2014-09-19	630
Landsat 8	LC82290102014269LGN00	15	2014-09-26	630
Landsat 8	LC82290102014285LGN00	15	2014-10-12	630
Landsat 8	LC82290102014301LGN01	15	2014-10-28	631
Landsat 8	LC82290102015048LGN00	15	2015-02-17	629
Landsat 8	LC82300102015071LGN00	15	2015-03-12	629
Landsat 8	LC82300102015103LGN00	15	2015-04-13	630
Landsat 8	LC82290102015112LGN00	15	2015-04-22	627
Landsat 8	LC82300102015119LGN00	15	2015-04-29	628
Landsat 8	LC82280102015121LGN00	15	2015-05-01	628
Landsat 8	LC82290102015128LGN00	15	2015-05-08	628
Landsat 8	LC82300102015135LGN00	15	2015-05-15	627
Landsat 8	LC82280102015153LGN00	15	2015-06-02	629
Landsat 8	LC82290102015160LGN00	15	2015-06-09	NaN
Landsat 8	LC82300102015167LGN00	15	2015-06-16	630
Landsat 8	LC82280102015169LGN00	15	2015-06-18	632
Landsat 8	LC82290102015176LGN00	15	2015-06-25	628
Landsat 8	LC82300102015183LGN00	15	2015-07-02	634
Landsat 8	LC82280102015185LGN00	15	2015-07-04	633
Landsat 8	LC82300102015199LGN00	15	2015-07-18	635
Landsat 8	LC82300102015215LGN00	15	2015-08-03	640
Landsat 8	LC82290102015224LGN00	15	2015-08-12	638
Landsat 8	LC82300102015231LGN00	15	2015-08-19	641
Landsat 8	LC82290102015240LGN00	15	2015-08-28	641
Landsat 8	LC82280102015249LGN00	15	2015-09-06	644
Landsat 8	LC82290102015256LGN00	15	2015-09-13	644
Landsat 8	LC82300102015295LGN00	15	2015-10-22	639
Landsat 8	LC82280102015297LGN00	15	2015-10-24	641
Landsat 8	LC82300102016058LGN00	15	2016-02-27	639
Landsat 8	LC82290102016067LGN00	15	2016-03-07	639
Landsat 8	LC82300102016074LGN00	15	2016-03-14	638
Landsat 8	LC82300102016090LGN00	15	2016-03-30	639
Landsat 8	LC82290102016099LGN00	15	2016-04-08	638
Landsat 8	LC82300102016106LGN00	15	2016-04-15	637
Landsat 8	LC82300102016138LGN00	15	2016-05-17	635
Landsat 8	LC82300102016154LGN00	15	2016-06-02	639
Landsat 8	LC82300102016170LGN00	15	2016-06-18	642
ASTER	AST_L1T_00306212016134556	15	2016-06-21	642
Landsat 8	LC82300102016202LGN00	15	2016-07-20	648
ASTER	AST_L1T_00307232016134552	15	2016-07-23	650
Landsat 8	LC82300102016218LGN00	15	2016-08-05	653
Landsat 8	LC82300102016234LGN00	15	2016-08-21	657
ASTER	AST_L1T_00308242016134534	15	2016-08-24	655
Landsat 8	LC82300102016250LGN00	15	2016-09-06	656
